# Supplementary material for: Factors That May Affect Breast Milk Macronutrient and Energy Content: A Critical Review
Source: Nutrients. 2025 Jul 30;17(15):2503. doi: 10.3390/nu17152503 (PMC12348597; doi:10.3390/nu17152503)
Supplement: Supplementary file 1 [file nutrients-17-02503-s001.zip]

Archive with 1 entries (1 files):
- nutrients-3741127-supplementary.pdf
